# Supplementary material for: Development of an in chemico high-throughput screening method for the identification of skin sensitization potential
Source: Arch Toxicol. 2023 Jul 19;97(9):2441–51. doi: 10.1007/s00204-023-03550-z (PMC10404171; doi:10.1007/s00204-023-03550-z)
Supplement: Supplementary file 2 — (XLSX 45 KB) [file 204_2023_3550_MOESM2_ESM.xlsx]

## Sheet: Supplementary Table S1
										ProtReact					DPRAa					Hazard Prediction
			Number	Chemical Name	CAS	LogPa	Mechanistic Domains of Chemical Reactiona	pre-/prohaptena	Usea	ProtReact Cys depletion (%)	SEM	ProtReact Lys depletion (%)	SEM	ProtReact Mean depletion	DPRA Cys depletion (%)a	DPRA Lys depletion (%)a	DPRA Mean depletion	Human Potency (Basketter et al., 2014)b	Binary Classification	ProtReact Cys depletion ≥13.935%	ProtReact Mean depletion ≥9.563%	DPRA Cys depletion >13.89%	DPRA Mean depletion > 6.38%
			1	2,4-Dinitrochlorobenzen	97-00-7	2.17	SNAr (electrophile)		non cosmetic	62	4.601	53.6	10.79	57.8	100	14.7	57.35	1	S	S	S	S	S
			2	Methylisothiazolinone	2682-20-4	-0.83	SN2-reaction at the S-atom proposed		preservative	10	1.08	0	5.719	5	97.9	0	48.95	1	S	NS	NS	S	S
			3	1,4-Phenylenediamine	106-50-3	-0.3	Michael Acceptor (4)	pre-Michael Acceptor	dye	22.25	2.097	32.3	9.34	27.275	93	23.5	58.25	1	S	S	S	S	S
			4	Tetrachlorosalicylanilide	1154-59-2	5.87	Acyl Transfer		preservative	51	7.076	80.8	6.369	65.9	36.8	9	22.9	1	S	S	S	S	S
			5	Dimethyl fumarate	624-49-7	0.48	Michael Acceptor		non cosmetic	97	0.8	8	3.162	52.5	100	42.9	71.45	1	S	S	S	S	S
			6	Diphencyclopropenone	886-38-4	3.25	Acyl Transfer		active	6.3	1.9	29.75	4.768	18.025	98.8	0	49.4	1	S	NS	S	S	S
			7	Benzisothiazolinone	2634-33-5	0.64	SN2-reaction at the S-atom proposed			86	12.77	25.25	7.6	55.625	97.6526	9.7	53.6763	2	S	S	S	S	S
			8	Cinnamic aldehyde	104-55-2	1.9	Michael Acceptor (1)		fragrance	54.5	4.664	32	4.941	43.25	70.6	43.3	56.95	2	S	S	S	S	S
			9	Diethyl maleate	141-05-9	2.2	Michael Acceptor (1)		non cosmetic	67.5	7.511	16.75	4.366	42.125	100	85.5241	92.7621	2	S	S	S	S	S
			10	3-Dimethylaminopropylamine	109-55-7	-0.45	Schiff base	pro-Schiff base	non cosmetic	0	1.436	0	7.688	0	10.1788	0	5.08941	2	S	NS	NS	NS	NS
			11	Formaldehyde	50-00-0	0.35	Schiff base		preservative	13.67	0.3333	40	3.756	26.835	60.4125	11.2	35.8063	2	S	NS	S	S	S
			12	Glutaraldehyde	111-30-8	-0.18	Schiff base		preservative	43.29	3.884	63	2.333	53.145	30.2	85.4132	57.8066	2	S	S	S	S	S
			13	Glyoxal	107-22-2	-1.66	Schiff base		preservative	24	5.686	42	9.973	33	92.641	88.8671	90.754	2	S	S	S	S	S
			14	Lyral	31906-04-4	3.32	Schiff base		fragrance	39.4	4.343	0	6.36	19.7	39.4	3.4	21.4	2	S	S	S	S	S
			15	Isoeugenol	97-54-1	3.04	Michael Acceptor (4)	pre-Michael Acceptor		100	12.22	23	0.8819	61.5	89.3	10.7	50	2	S	S	S	S	S
			16	Lauryl gallate	1166-52-5	6.21	Michael Acceptor (3)	pre-Michael Acceptor	active	93.8	10.14	83.25	10.13	88.525	90.8786	8.65225	49.7654	2	S	S	S	S	S
			17	Methyl heptine carbonate	111-12-6	3.36	Michael Acceptor		fragrance	39.33	4.447	0	5.501	19.665	97.2	0	48.6	2	S	S	S	S	S
			18	Methyldibromo glutaronitrile §	35691-65-7	1.63	Michael Acceptor (3)	pre-Michael Acceptor, SN2	preservative	81.2	3.121	47	4.91	64.1	100	28.6	64.3	2	S	S	S	S	S
			19	2-Nitro-1,4-phenylenediamine §	5307-14-2	0.53	Michael Acceptor (4)	pro/pre-Michael Acceptor	dye	49.6	10.77	42.8	8.256	46.2	93.3	0	46.65	2	S	S	S	S	S
			20	Propyl gallate	121-79-9	1.8	Michael Acceptor (pro)	pre-Michael Acceptor	active	20.75	7.803	44	5.535	32.375	59.9468	26.6	43.2734	2	S	S	S	S	S
			21	Thioglycerol §	96-27-5	-0.61	none/SN2*		active	0	12	0	4	0	27.3	28.4	27.85	2	S	NS	NS	S	S
			22	Toluene diamine sulphate	615-50-9	0.74	Michael Acceptor/none*		dye	72	6.055	96	1.258	84	78.4	15	46.7	2	S	S	S	S	S
			23	Methyl 2-nonynoate	111-80-8	4.31	Michael Acceptor (1)		fragrance	100	2.8	4.857	2.947	52.4285	100	3.2	51.6	2	S	S	S	S	S
			24	2-Methoxy-4-methylphenol	93-51-6	1.9	Michael Acceptor (3)	pro/pre-Michael Acceptor	fragrance	9.5	1.2	5.6	3.97	7.55	0	11.5	5.75	2	S	NS	NS	NS	NS
			25	trans-2-Hexenal	6728-26-3	2.09	Michael Acceptor (1)		fragrance	86	1.4	25	2.16	55.5	97.9	3.6	50.75	2	S	S	S	S	S
			26	2-Aminophenol	95-55-6	0.62	Michael Acceptor (4)	pre-Michael Acceptor	dye	35.7	1.8	40	9	37.85	96.2	18.1	57.15	2	S	S	S	S	S
			27	Abietic acid	514-10-3	6.46	none	pre		63.25	8.91	29.5	4.611	46.375	99.9	16.3	58.1	3	S	S	S	S	S
			28	Benzoyl peroxide	94-36-0	3.46	Acyl Transfer		pharmaceutical	92.67	5.777	87.7	4.91	90.185	100	81.3	90.65	3	S	S	S	S	S
			29	Bisphenol A diglycidyl ether	1675-54-3	3.84	SN2		non cosmetic	48	8.735	8.7	5.289	28.35	39.4	3.4	21.4	3	S	S	S	S	S
			30	Butyl glycidyl ether	2426-08-6	0.63	SN2		non cosmetic	43	3.055	0	6.489	21.5	67.3	11.5	39.4	3	S	S	S	S	S
			31	Chlorpromazine	50-53-3	5.41	Schiff base/none*	pro/pre-Schiff base	non cosmetic	39.5	1.91	21	6.524	30.25	-19.6	0	-9.8	3	S	S	S	NS	NS
			32	Cinnamic alcohol	104-54-1	1.95	Michael Acceptor (2)	pro/pre-(Michael Acceptor or SN2) or pre	fragrance	14.17	2.798	0	7.554	7.085	0	15.1	7.55	3	S	S	NS	NS	S
			33	Citral	5392-40-5	3.45	Schiff base		fragrance	29	3.215	52.67	12.2	40.835	85.7143	16.9163	51.3153	3	S	S	S	S	S
			34	Coumarin	91-64-5	1.39	Michael Acceptor (1)		fragrance	4.667	4.372	0	3.517	2.3335	1	0	0.5	3	S	NS	NS	NS	NS
			35	Ethylene diamine	107-15-3	-2.04	Schiff base	pro-Schiff base	non cosmetic	3	4.041	0	8.888	1.5	3.4	0	1.7	3	S	NS	NS	NS	NS
			36	Eugenol	97-53-0	2.27	Michael Acceptor (4)	pro/pre-Michael Acceptor		21.8	2.596	2	13.86	11.9	9.2	19.2	14.2	3	S	S	S	NS	S
			37	Farnesol	4602-84-0	3.36	Michael Acceptor	pre/pro	fragrance	37	4.359	24	2.858	30.5	7.3	0	3.65	3	S	S	S	NS	NS
			38	Glyceryl monothioglycolate §	30618-84-9	-0.33	none/SN2*		active	0	12.99	0	3.18	0	0.6	18.6	9.6	3	S	NS	NS	NS	S
			39	1,4-Dihydroquinone	123-31-9	0.59	Michael Acceptor (3)	pre-Michael Acceptor		77.33	3.283	37	5.817	57.165	83.3	51.1	67.2	3	S	S	S	S	S
			40	Imidazolidinyl urea	39236-46-9	-8.28	Acyl Transfer		preservative	16	1.08	52.75	6.688	34.375	52.3	1.3	26.8	3	S	S	S	S	S
			41	2-Mercaptobenzothiazole	149-30-4	2.42	Acyl Transfer		non cosmetic	8.25	3.568	17	21.46	12.625	97.5	0	48.75	3	S	NS	S	S	S
			42	5-Methyl-2,3-hexanedione	13706-86-0	0.06	Schiff base		fragrance	10.5	1.443	0	8.762	5.25	25.7909	7.53111	16.661	3	S	NS	NS	S	S
			43	Metol	55-55-0	1.09	Michael Acceptor (4)	pre/pro-Michael Acceptor	dye	60	12.04	48.25	4.385	54.125	100	44.7	72.35	3	S	S	S	S	S
			44	Penicillin G	61-33-6	1.83	Acyl Transfer		pharmaceutical	1.5	0.866	0	5.333	0.75	14.3	0	7.15	3	S	NS	NS	S	S
			45	Phenyl benzoate	93-99-2	3.59	Acyl Transfer		preservative	17	2.121	0	7.2	8.5	36.8	19.6	28.2	3	S	S	NS	S	S
			46	Tetramethylthiuram disulfide	137-26-8	1.73	SN2-reaction at the S-atom proposed		active	100	9.721	6	7.5	53	99.5	6.9	53.2	3	S	S	S	S	S
			47	3-Propylidenephthalide	17369-59-4	2.07	Acyl Transfer	Acyl or pre	fragrance	86	1.354	82	2.415	84	14.3	30.6	22.45	3	S	S	S	S	S
			48	Allyl phenoxyacetate	7493-74-5	2.51	SN2		fragrance	12.6	6.2	0	21.91	6.3	0.6	4.08	2.34	3	S	NS	NS	NS	NS
			49	Cinnamyl nitrile	1885-38-7	1.96	Michael Acceptor/none*		fragrance	16.6	2.5	10.88	4.646	13.74	4	0	2	3	S	S	S	NS	NS
			50	Phenylacetaldehyde	122-78-1	1.78	Schiff base		fragrance	100	7.3	32	4	66	60.7	22.629	41.6645	3	S	S	S	S	S
			51	Dibenzyl ether	103-50-4	3.31	none		fragrance	95.75	5.218	0	1.958	47.875	11.38	0	5.69	4	S	S	S	NS	NS
			52	Benzyl Alcohol	100-51-6	1.1	none		fragrance	0.5	1.041	0	4.262	0.25	0	0	0	4	S	NS	NS	NS	NS
			53	Amyl cinnamic aldehyde	122-40-7	4.33	Michael Acceptor (2)		fragrance	24	2.483	0	3.215	12	0.603622	3.88242	2.24302	4	S	S	S	NS	NS
			54	Amylcinnamyl alcohol	101-85-9	4.42	Michael Acceptor/none*		fragrance	8.75	1.25	5.3	6.1	7.025	5	0	2.5	4	S	NS	NS	NS	NS
			55	Aniline	62-53-3	0.9	none	pre/pro-Michael Acceptor or pseudo SB	dye	3.25	0.9465	3	2.063	3.125	0	9.7	4.85	4	S	NS	NS	NS	NS
			56	Benzocaine	94-09-7	1.86	none		pharmaceutical	2.25	1.25	2	2.915	2.125	29.2	0	14.6	4	S	NS	NS	S	S
			57	Carvone	6485-40-1	2.71	Michael Acceptor		fragrance	19.25	0.4787	0	6.2	9.625	25.1	0.6	12.85	4	S	S	S	S	S
			58	Ethyl acrylate	140-88-5	1.32	Michael Acceptor (1)		other	82.75	0.75	7	11.02	44.875	96.4	93.7	95.05	4	S	S	S	S	S
			59	Ethyleneglycol dimethacrylate	97-90-5	2.21	Michael Acceptor (1)		other	22.6	2.227	15.5	26.5	19.05	87.2765	12.3772	49.8268	4	S	S	S	S	S
			60	Geraniol	106-24-1	3.56	Schiff base	pro/pre-(Michael Acceptor or SN2) or pre		0.75	1.601	0	7.521	0.375	0	10	5	4	S	NS	NS	NS	NS
			61	Hexyl salicylate	6259-76-3	4.4	none		fragrance	2	3.821	0	13.8	1	3.9	1.4	2.65	4	S	NS	NS	NS	NS
			62	Hydroxycitronellal	107-75-5	2.11	Schiff base		fragrance	5	1.958	3.8	3.86	4.4	17.5378	6.54879	12.0433	4	S	NS	NS	S	S
			63	Iodopropynyl butyl carbamate	55406-53-6	2.51	Acyl transfer**		preservative	85.25	1.109	3.3	5.554	44.275	99.7	0	49.85	4	S	S	S	S	S
			64	Lilial	80-54-6	4.36	Schiff base		fragrance	52	5.215	17	1.944	34.5	14.0174	0.721021	7.36923	4	S	S	S	S	S
			65	Linalool	78-70-6	2.97	none	pre	fragrance	22.25	0.6292	0	5.292	11.125	0	7.9	3.95	4	S	S	S	NS	NS
			66	Methylmethacrylate	80-62-6	1.38	Michael Acceptor		other	4.75	2.287	0	4	2.375	36.7	10	23.35	4	S	NS	NS	S	S
			67	Resorcinol	108-46-3	0.8	Michael Acceptor (4)	pro-Michael Acceptor	dye	1	1.08	0	4.177	0.5	1.6	0	0.8	4	S	NS	NS	NS	NS
			68	α-Methyl cinnamic aldehyde	101-39-3	2.63	Michael Acceptor (1)		fragrance	20.8	2.8	5.125	0.6928	12.9625	10.4	28.8	19.6	4	S	S	S	NS	S
			69	β, β 3-Trimethyl benzenepropanol	103694-68-4	2.96	none		fragrance	22.6	2.4	0	2.459	11.3	0.1	1.43	0.765	4	S	S	S	NS	NS
			70	Benzyl Cinnamate	103-41-3	4.17	Michael Acceptor***		fragrance	15.7	2.4	0	0	7.85	2.2	3.24	2.72	4	S	S	NS	NS	NS
			71	Isocyclocitral	1335-66-6	3.59	Schiff base		fragrance	30.3	3.6	0	6	15.15	15.9	42.36	29.13	4	S	S	S	S	S
			72	Anethole	104-46-1	3.17	Michael Acceptor (4)		fragrance	40.75	1.652	0	3.301	20.375	0	9.6	4.8	5	NS	S	S	NS	NS
			73	Anisyl alcohol	105-13-5	1.1	none		fragrance	0	2.562	3.5	3.973	1.75	35.5	100	67.75	5	NS	NS	NS	S	S
			74	Benzyl benzoate	120-51-4	3.97	SN2		fragrance	6	2.082	0	4	3	0.2	3	1.6	5	NS	NS	NS	NS	NS
			75	Benzyl salicylate	118-58-1	4.26	SN2		fragrance	4.75	1.493	3	2.358	3.875	3.8	1.5	2.65	5	NS	NS	NS	NS	NS
			76	Citronellol	106-22-9	3.91	none		fragrance	17.25	1.109	0	7.172	8.625	14.4	0	7.2	5	NS	S	NS	S	S
			77	Hexyl cinnamic aldehyde	101-86-0	4.82	Michael Acceptor (2)		fragrance	0	2	18	6.608	9	0	0	0	5	NS	NS	NS	NS	NS
			78	Isopropyl myristate	110-27-0	8.49	none		surfactant	0	2.135	0	4.727	0	0.8	0	0.4	5	NS	NS	NS	NS	NS
			79	Limonene	5989-27-5	4.57	none	pre	fragrance	43.75	3.794	0	6.55	21.875	4.9	1.3	3.1	5	NS	S	S	NS	NS
			80	Pentachlorophenol	87-86-5	5.12	SNAr (and/or possibly other mechanism)		non cosmetic	0	2.311	35	7.541	17.5	0	14.5	7.25	5	NS	NS	S	NS	S
			81	Propyl paraben	94-13-3	3.04	none		preservative	1.167	1.887	0	2.309	0.5835	8.2	0	4.1	5	NS	NS	NS	NS	NS
			82	Pyridine	110-86-1	0.65	none		non cosmetic	0	4.119	0	1.202	0	1.5	0	0.75	5	NS	NS	NS	NS	NS
			83	Triethanolamine	102-71-6	-1	none		other	0	2.094	6	3.18	3	0	3.1	1.55	5	NS	NS	NS	NS	NS
			84	Diethanolamine	111-42-2	-1.43	none		non cosmetic	0.2857	2.044	0	6.2	0.14285	5.9	2.2	4.05	5	NS	NS	NS	NS	NS
			85	Hydrocortisone	50-23-7	1.61	Schiff base/none*		pharmaceutical	3	3.082	1.4	7.26	2.2	39.1	82.9	61	5	NS	NS	NS	S	S
			86	Isopropanol	67-63-0	0.05	none		surfactant	1.429	1.986	6.5	4.873	3.9645	0	0.5	0.25	5	NS	NS	NS	NS	NS
			87	Propylene glycol	57-55-6	-0.92	none		surfactant	1	2.138	0	5.477	0.5	0	0.6	0.3	5	NS	NS	NS	NS	NS
			88	α-Methyl-1,3-benzodioxole- 5-propionaldehyde	1205-17-0	2.64	Schiff base		fragrance	50.6	5.1	28.4	6.145	39.5	44.9	3.74	24.32	5	NS	S	S	S	S
			89	Vanillin	121-33-5	1.21	none		fragrance	9.3	0.9	4	1.633	6.65	3.2	0	1.6	5	NS	NS	NS	NS	NS
			90	Methyl salicylate	119-36-8	2.55	none		preservative	11	1.3	6	1.732	8.5	0.3	1.60843	0.954215	5	NS	NS	NS	NS	NS
			91	Benzaldehyde	100-52-7	1.48	Schiff base		fragrance	9.3	1.5	0	7	4.65	7.2	0	3.6	5	NS	NS	NS	NS	NS
			92	Phenoxyethanol	122-99-6	1.16	none		preservative	12.3	1.3	4	4	8.15	11.4	25.4	18.4	5	NS	NS	NS	NS	S
			93	4-Aminobenzoic acid	150-13-0	0.83	none		UV filter	9.7	0.9	0	2	4.85	10.7	0.4	5.55	5	NS	NS	NS	NS	NS
			94	1-Butanol §	71-36-3	0.88	none		other	0	11.03	0	1.764	0	0	1.22019	0.610094	6	NS	NS	NS	NS	NS
			95	Diethyl phthalate	84-66-2	2.42	none		fragrance	4.667	1.667	0	9.356	2.3335	0.756534	0	0.378267	6	NS	NS	NS	NS	NS
			96	Dimethylsulfoxide	67-68-5	-1.35	none		non cosmetic	0.25	3.092	0	0	0.125	0.4	1.2	0.8	6	NS	NS	NS	NS	NS
			97	Glycerol	56-81-5	-1.76	none		active	5	2.082	14	6.364	9.5	0	2.09561	1.04781	6	NS	NS	NS	NS	NS
			98	Hexane	110-54-3	3.9	none		other	5.333	2.333	0	6.524	2.6665	0	0	0	6	NS	NS	NS	NS	NS
			99	Lactic acid	50-21-5	-0.72	none		other	0.1579	1.519	0	5.588	0.07895	0	0.831947	0.415973	6	NS	NS	NS	NS	NS
			100	Salicylic acid	69-72-7	2.26	none		preservative	0.75	2.496	5	8.199	2.875	3.5	21.1	12.3	6	NS	NS	NS	NS	S
			101	Sodium lauryl sulfate	151-21-3	1.6	none		surfactant	0	3.092	16.25	3.121	8.125	0	0	0	6	NS	NS	NS	NS	NS
			102	Tocopherol §	59-02-9	6.91	none		active	0	3.97	85	1.3	42.5	0	7.1	3.55	6	NS	NS	S	NS	NS
			103	Xylene	1330-20-7	3.16	none		non cosmetic	0.75	3.568	0	3.606	0.375	9.7	0	4.85	6	NS	NS	NS	NS	NS
			104	Phenol	108-95-2	1.46	none		preservative	13.7	1.5	9.667	1.453	11.6835	15.4	0	7.7	6	NS	NS	S	S	S
			105	Tween 80	9005-65-6	6.15	none		surfactant	18.5	1.3	0	13	9.25	49.1	12.9	31	6	NS	S	NS	S	S
			106	Octanoic acid	124-07-2	3.05	none		surfactant	13	1.2	22.67	2.186	17.835	0	0.91683	0.458415	6	NS	NS	S	NS	NS
				a Data retrived from Hoffmann et al., 2018
				b Data retrived from Basketter et al., 2014
				§ Chemicals that interfered with GSH in solution approach and/or were colored chemicals and therefore were assayed for cysteine depletion using the thiol agarose beads’ approach.
				Mechanistic domain of chemical reaction: * discordant results in Toxtree/OECD toolbox **Urbisch et al. (2015) also indicate SN2 ***Urbisch et al. (2015) and Toxtree also indicate SN2
				Caption for Michael Acceptors: 1) Definite assignment as a Michael acceptor; 2) Probably/possibly a Michael acceptor, but other possibilities cannot be ruled out; 3) Definite assignment as a pro-Michael acceptor. 4) Probably/possibly a pro-Michael acceptor, but other possibilities cannot be ruled out. Data Retrived from Hoffman et al., 2018 and Roberts et al., 2007
																				ProtReact Cys depletion ≥13.935%	ProtReact Mean depletion ≥9.563%	DPRA Cys depletion >13.89%	DPRA Mean depletion > 6.38%
																		False Negative (FN)		22	22	23	19
																		False Positive (FP)		5	7	6	9
																		True Positive (TB)		49	49	48	52
																		True Negative (TN)		30	28	29	26
																		Total		106	106	106	106
																		Accuracy		0.745283	0.726415	0.726415	0.735849		Accuracy (ACC) = (TP + TN)/(TP + FP + FN + TN)
																		Balanced Accuracy		0.773642	0.74507	0.752314	0.737626		Balanced accuracy (BAC) = (sensitivity + specificity)/2
																		Sensitivity		0.690141	0.690141	0.676056	0.732394		Sensitivity = TP/(TP + FN)
																		Specificity		0.857143	0.8	0.828571	0.742857		Specificity = TN/(TN + FP)
